# Supplementary material for: Genetic Diversity, Structure, and Selective Sweeps in Spinacia turkestanica Associated With the Domestication of Cultivated Spinach
Source: Front Genet. 2021 Dec 8;12:740437. doi: 10.3389/fgene.2021.740437 (PMC8692865; doi:10.3389/fgene.2021.740437)
Supplement: Supplementary file 1 [file DataSheet1.xlsx]

## Sheet: Supplemental Table S1
Supplemental Table S1. Genotype, gene bank number, country of origin, collection site (longitude, latitude and elevation), collection year, and STRUCTURE values for 92 genotypes present in three Q groups of Spinacia oleracea and S. turkestanica.
Genotype	Gene bank number	Spinacia species	Country	Latitude	Longitude	Elevation (m above sea level)	Year	Q1	Q2	Q3
St1	CGN24992	S. turkestanica	Tajikistan	38.1616	68.462	845	2008	0.003	0.004	0.994
St2	CGN24999	S. turkestanica	Tajikistan	38.1079	68.4639	1180	2008	0.002	0.019	0.979
St3	CGN25006	S. turkestanica	Uzbekistan	39.9913	68.0421	413	2008	0.006	0.983	0.012
St4	CGN25016	S. turkestanica	Uzbekistan	40.0819	67.5866	608	2008	0.001	0.997	0.001
St5	CGN24953	S. turkestanica	Tajikistan	38.1778	68.5202	1044	2008	0.002	0.014	0.984
St6	CGN24961	S. turkestanica	Tajikistan	38.1527	68.4664	881	2008	0.004	0.003	0.994
St7	CGN25007	S. turkestanica	Uzbekistan	39.9611	68.2864	530	2008	0.002	0.995	0.003
St8	CGN25135	S. turkestanica	Uzbekistan	40.9632	69.5575	545	2008	0.002	0.003	0.995
St9	CGN24994	S. turkestanica	Tajikistan	38.1889	68.5329	1185	2008	0.003	0.004	0.993
St10	CGN25130	S. turkestanica	Tajikistan	38.41	68.5728	717	2008	0.002	0.003	0.995
St11	CGN25095	S. turkestanica	Uzbekistan	39.8451	67.4572	813	2008	0.001	0.983	0.016
St12	CGN25100	S. turkestanica	Uzbekistan	41.0128	69.5545	496	2008	0.001	0.998	0.001
St13	CGN25080	S. turkestanica	Tajikistan	38.2019	68.5506	1283	2008	0.001	0.002	0.997
St14	CGN25001	S. turkestanica	Tajikistan	38.4091	68.5705	710	2008	0.005	0.006	0.989
St15	CGN25081	S. turkestanica	Uzbekistan	40.0452	67.6616	627	2008	0.001	0.996	0.002
St16	CGN25101	S. turkestanica	Uzbekistan	38.2744	67.8888	-	2008	0.002	0.992	0.006
St17	CGN24955	S. turkestanica	Tajikistan	38.205	68.5388	1297	2008	0.007	0.005	0.989
St20	CGN25138	S. turkestanica	Uzbekistan	41.3271	69.2347	-	2008	0.004	0.994	0.002
St21	CGN24956	S. turkestanica	Tajikistan	38.2006	68.5374	1260	2008	0.002	0.005	0.993
St22	CGN25274	S. turkestanica	Turkmenistan	38.3889	57.0256	1257	-	0.633	0.362	0.005
St23	CGN25096	S. turkestanica	Uzbekistan	39.9581	67.6179	656	2008	0.001	0.996	0.003
St24	CGN09594	S. turkestanica	Uzbekistan	41.4	63.9	-	-	0.001	0.998	0.001
St25	CGN24996	S. turkestanica	Tajikistan	38.2017	68.5533	1238	2008	0.012	0.005	0.983
St26	CGN25141	S. turkestanica	Turkmenistan	38.4019	56.9908	1460	-	0.001	0.997	0.002
St27	CGN25011	S. turkestanica	Uzbekistan	39.8889	67.6581	767	2008	0.005	0.984	0.011
St28	CGN25088	S. turkestanica	Tajikistan	38.325	68.6106	1055	2008	0.002	0.002	0.996
St29	CGN25131	S. turkestanica	Uzbekistan	38.0856	66.9963	930	2008	0.012	0.539	0.449
St30	CGN25013	S. turkestanica	Uzbekistan	40.2641	67.049	820	2008	0.001	0.993	0.007
St31	CGN25087	S. turkestanica	Tajikistan	38.2036	68.5401	1270	2008	0.003	0.002	0.995
St32	CGN25091	S. turkestanica	Tajikistan	38.4145	68.546	840	2008	0.002	0.003	0.994
St33	CGN25009	S. turkestanica	Uzbekistan	40.0549	67.6968	594	2008	0.003	0.992	0.005
St34	CGN25102	S. turkestanica	Uzbekistan	41.3271	69.2347	-	2008	0.002	0.996	0.002
St35	CGN24997	S. turkestanica	Tajikistan	38.2014	68.555	1300	2008	0.004	0.003	0.993
St36	CGN25142	S. turkestanica	Turkmenistan	38.4353	57.0386	1343	-	0.245	0.432	0.323
St37	CGN25012	S. turkestanica	Uzbekistan	39.8594	67.6968	868	2008	0.001	0.997	0.002
St39	CGN25092	S. turkestanica	Uzbekistan	38.1517	66.9788	1188	2008	0.008	0.523	0.469
St40	CGN25259	S. turkestanica	Uzbekistan	40.2301	67.0592	775	2008	0.003	0.992	0.005
St41	CGN24954	S. turkestanica	Tajikistan	38.1767	68.5248	1072	2008	0.004	0.006	0.99
St42	CGN24962	S. turkestanica	Tajikistan	37.8593	68.9595	657	2008	0.043	0.131	0.827
St43	CGN25008	S. turkestanica	Uzbekistan	40.0533	68.4564	455	2008	0.002	0.996	0.002
St44	CGN25136	S. turkestanica	Uzbekistan	40.9342	69.5904	527	2008	0.001	0.998	0.001
St45	CGN25086	S. turkestanica	Tajikistan	38.181	68.5154	1022	2008	0.001	0.003	0.996
St46	CGN25089	S. turkestanica	Tajikistan	38.2971	68.5881	1157	2008	0.002	0.003	0.995
St47	CGN25093	S. turkestanica	Uzbekistan	38.7244	66.3943	485	2008	0.054	0.773	0.173
St48	CGN25098	S. turkestanica	Uzbekistan	40.2263	67.0685	774	2008	0.003	0.996	0.002
St49	CGN09460	S. turkestanica	-	-	-	-	-	0.551	0.209	0.24
St50	CGN24958	S. turkestanica	Tajikistan	38.3017	68.5683	1129	2008	0.002	0.004	0.994
St51	CGN25132	S. turkestanica	Uzbekistan	38.8312	66.5702	565	2008	0.004	0.816	0.18
St52	CGN25014	S. turkestanica	Uzbekistan	40.2094	67.0983	802	2008	0.006	0.984	0.01
St53	CGN24991	S. turkestanica	Tajikistan	38.1866	68.4744	871	2008	0.002	0.006	0.993
St54	CGN25090	S. turkestanica	Tajikistan	38.2198	68.5259	1179	2008	0.004	0.008	0.988
St55	CGN25005	S. turkestanica	Uzbekistan	39.995	68.0225	423	2008	0.003	0.989	0.008
St56	CGN25134	S. turkestanica	Uzbekistan	40.18	67.2016	824	2008	0.003	0.994	0.004
St57	CGN24957	S. turkestanica	Tajikistan	38.198	68.5529	1244	2008	0.001	0.002	0.996
St58	CGN25002	S. turkestanica	Uzbekistan	38.1949	67.1672	1334	2008	0.014	0.362	0.623
St59	CGN25097	S. turkestanica	Uzbekistan	39.7803	67.8605	1079	2008	0.009	0.985	0.006
St60	CGN24993	S. turkestanica	Tajikistan	38.1847	68.4823	938	2008	0.002	0.004	0.994
St61	CGN25000	S. turkestanica	Tajikistan	38.1095	68.4285	735	2008	0.003	0.024	0.973
St62	CGN25094	S. turkestanica	Uzbekistan	39.983	68.0801	415	2008	0.003	0.991	0.006
St63	CGN25083	S. turkestanica	Uzbekistan	41.0667	69.4795	460	2008	0.001	0.997	0.002
St64	CGN24952	S. turkestanica	Tajikistan	38.2412	68.5073	1047	2008	0.004	0.003	0.992
St65	CGN24960	S. turkestanica	Tajikistan	38.2236	68.5165	1098	2008	0.002	0.003	0.995
St66	CGN25004	S. turkestanica	Uzbekistan	38.8382	67.1292	1520	2008	0.009	0.907	0.084
St67	CGN25099	S. turkestanica	Uzbekistan	40.1861	67.1438	772	2008	0.002	0.996	0.002
St68	CGN09597	S. turkestanica	-	-	-	-	-	0.708	0.173	0.118
St69	CGN24959	S. turkestanica	Tajikistan	38.2211	68.5105	1070	2008	0.019	0.031	0.95
St70	CGN25003	S. turkestanica	Uzbekistan	38.889	66.6363	587	2008	0.007	0.979	0.013
St71	CGN25015	S. turkestanica	Uzbekistan	40.1997	67.1175	789	2008	0.002	0.996	0.002
St72	CGN24995	S. turkestanica	Tajikistan	38.2024	68.5498	1290	2008	0.009	0.006	0.986
St73	CGN25140	S. turkestanica	Turkmenistan	38.3842	56.9767	1417		0.16	0.471	0.369
St74	CGN25010	S. turkestanica	Uzbekistan	39.9438	67.6203	703	2008	0.001	0.992	0.007
St75	CGN09546	S. turkestanica	Uzbekistan	41.4	63.9	-	-	0.007	0.977	0.016
Us-St2	PI 604792	S. turkestanica	Germany	-	-	-	-	0.704	0.293	0.003
Us-St4	PI 647862	S. turkestanica	Turkmenistan	-	-	-	-	0.134	0.482	0.384
Us-St5	PI 677111	S. turkestanica	Turkmenistan	-	-	-	-	0.648	0.195	0.158
Us-St8	PI 662295	S. turkestanica	Turkmenistan	-	-	-	-	0.152	0.597	0.251
AM45	NSL 81328	S. oleracea	USA	-	-	-	-	0.999	0.001	0
AM55	PI 163310	S. oleracea	Pakistan	-	-	-	-	0.587	0.241	0.173
AM65	PI 166366	S. oleracea	India	-	-	-	-	0.283	0.331	0.386
AM195	PI 207518	S. oleracea	Afganistan	-	-	-	-	0.646	0.301	0.054
AM213	PI 222838	S. oleracea	Iran	-	-	-	-	0.404	0.396	0.2
AM217	PI 227045	S. oleracea	Iran	-	-	-	-	0.661	0.332	0.007
AM239	PI 274050	S. oleracea	Netherlands	-	-	-	-	0.998	0.001	0.001
AM253	PI 296393	S. oleracea	Iran	-	-	-	-	0.292	0.362	0.346
AM268	PI 358255	S. oleracea	Macedonia	-	-	-	-	0.999	0.001	0
AM277	PI 361127	S. oleracea	United Kingdom	-	-	-	-	0.999	0.001	0
AM316	PI 531452	S. oleracea	Denmark	-	-	-	-	0.999	0.001	0
AM330	PI 604786	S. oleracea	Nepal	-	-	-	-	0.861	0.13	0.009
AM351	PI 648943	S. oleracea	China	-	-	-	-	0.165	0.668	0.167
AM360	PI 648953	S. oleracea	USA	-	-	-	-	0.974	0.016	0.01
AM374	PI 664498	S. oleracea	China	-	-	-	-	0.814	0.184	0.001
Viroflay	CPPSIH 3 01	S. oleracea	France	-	-	-	-	0.999	0.001	0
- Indicates the information was not available.

## Sheet: Supplemental Table S2 
Supplemental Table S2. Selective sweep regions in the Spinacia oleracea and S. turkestanica genomes.
Selective sweep regiona	Chromosome	Start (bp)b	Stop (bp)b	Number of SNPsc	Sweep length (Kb)	Average XP-CLRd	Referencee	Sp75 gene			Sp75 gene functional annotation
								Gene ID	Start	End	IPR	GO	EC	Human-readable-description	Pathway
S. oleracea vs. S. turkestanica
1.1	1	13767918	13771242	16	3.324	2.90262		Spo20293	13753331	13780256	IPR000433 Zinc finger, ZZ-type;IPR025704 E3 ubiquitin ligase, UBR4;IPR003126 Zinc finger, N-recognin;IPR015943 WD40/YVTN repeat-like-containing domain;IPR016024 Armadillo-type fold;IPR013993 Zinc finger, N-recognin, metazoa	GO:0048281|GO:0005829|GO:0016021|GO:0008270|GO:0009620|GO:0009506|GO:0009926|GO:0009734|GO:0009640|GO:0004842|GO:0010311|GO:0016567|GO:0009826|GO:0005515	EC:6.3.2.19	Auxin transport protein BIG	NA
1.2	1	30294746	30304212	23	9.466	0.00597		Spo03006	30298920	30303538	IPR009724 Protein of unknown function DUF1301, TMEM70	GO:0005739|GO:0001510	NA	Transmembrane protein, putative	NA
1.2	1							Spo02988	30303837	30307002	IPR000795 Elongation factor, GTP-binding domain;IPR004539 Translation elongation factor EF1A, eukaryotic/archaeal;IPR027417 P-loop containing nucleoside triphosphate hydrolase;IPR004161 Translation elongation factor EFTu/EF1A, domain 2;IPR004160 Translation elongation factor EFTu/EF1A, C-terminal;IPR009001 Translation elongation factor EF1A/initiation factor IF2gamma, C-terminal;IPR009000 Transla…	GO:0003746|GO:0005525|GO:0016779|GO:0003924|GO:0005840|GO:0006448	EC:2.7.7.0	Elongation factor 1-alpha	NA
1.3	1	32043580	32067908	12	24.328	24.7501	1,3,4	Spo18449	32030437	32044896	IPR016438 RNA helicase, ATP-dependent, SK12/DOB1;IPR027417 P-loop containing nucleoside triphosphate hydrolase;IPR012961 DSH, C-terminal;IPR011545 DEAD/DEAH box helicase domain;IPR001650 Helicase, C-terminal;IPR014001 Helicase superfamily 1/2, ATP-binding domain;IPR025696 rRNA-processing arch domain	GO:0010182|GO:0009793|GO:0016571|GO:0008026|GO:0010093|GO:0043687|GO:0016579|GO:0050826|GO:0030422|GO:0016567|GO:0005829|GO:0010388|GO:0003724|GO:0009845|GO:0010090|GO:0035196|GO:0010162|GO:0019915|GO:0000278|GO:0045010|GO:0010228|GO:0003676|GO:0005524|GO:0009640|GO:0009909|GO:0045893|GO:0007155|GO:0009933|GO:0000398|GO:0005634	NA	ATP-dependent RNA helicase (3.6.4.13)	NA
1.3	1							Spo18448	32045956	32051743	IPR001739 Methyl-CpG DNA binding;IPR011124 Zinc finger, CW-type;IPR016177 DNA-binding domain	GO:0003677|GO:0005634|GO:0008270	NA	Methyl-CpG-binding domain-containing protein 2	NA
1.3	1							Spo18447	32057537	32062170	NA	NA	NA	Unknown protein	NA
1.3	1							Spo18503	32059505	32060467	NA	NA	NA	Unknown protein	NA
1.3	1							Spo18502	32062270	32066668	IPR020683 Ankyrin repeat-containing domain;IPR002110 Ankyrin repeat;IPR027001 Caskin/Ankyrin repeat-containing protein	GO:0009853|GO:0005747|GO:0005515	NA	Ankyrin repeat-containing protein, putative	NA
1.3	1							Spo18501	32066870	32069582	IPR002110 Ankyrin repeat;IPR027001 Caskin/Ankyrin repeat-containing protein;IPR020683 Ankyrin repeat-containing domain;IPR026961 PGG domain	GO:0005515	NA	Ankyrin repeat family protein	NA
2.1	2	12809167	12824488	15	15.321	0.47358		Spo06058	12794150	12809816	IPR019734 Tetratricopeptide repeat;IPR013026 Tetratricopeptide repeat-containing domain;IPR011990 Tetratricopeptide-like helical domain;IPR028275 Clustered mitochondria protein, N-terminal	GO:0005515	NA	Tetratricopeptide repeat (TPR)-like superfamily protein	NA
2.1	2							Spo06064	12810465	12812578	IPR004254 AdipoR/Haemolysin-III-related	GO:0016021	NA	Heptahelical transmembrane protein2	NA
2.1	2							Spo06065	12816178	12817284	IPR004254 AdipoR/Haemolysin-III-related	GO:0016021|GO:0009744|GO:0004872|GO:0005739|GO:0009725|GO:0007165	NA	heptahelical transmembrane protein2	NA
2.2	2	49380338	49419339	14	39.001	5e-05	1,2,3,4,5	Spo01546	49377034	49380939	NA	GO:0006511|GO:0005747|GO:0051788|GO:0080129|GO:0009853	NA	BnaA03g27060D protein	NA
2.2	2							Spo01547	49384340	49393414	IPR001891 Malic oxidoreductase;IPR016040 NAD(P)-binding domain;IPR012301 Malic enzyme, N-terminal domain;IPR015884 Malic enzyme, conserved site;IPR012302 Malic enzyme, NAD-binding	GO:0004471|GO:0050897|GO:0051287|GO:0006108|GO:0005524|GO:0009507|GO:0008270|GO:0005739|GO:0042803|GO:0006090|GO:0006099|GO:0015976	EC:1.1.1.39	Malic enzyme	GLUCONEO-PWY:gluconeogenesis I|PWY-7115:C4 photosynthetic carbon assimilation cycle, NAD-ME type
2.2	2							Spo01548	49395030	49402265	IPR002198 Short-chain dehydrogenase/reductase SDR;IPR002347 Glucose/ribitol dehydrogenase;IPR016040 NAD(P)-binding domain	GO:0009813|GO:0009744|GO:0006952|GO:0010224|GO:0005886|GO:0047504|GO:0008106|GO:0005829|GO:0047501|GO:0055114|GO:0080167|GO:0016099|GO:0006094|GO:0006096|GO:0019384|GO:0046486	EC:1.1.1.207|EC:1.1.1.2|EC:1.1.1.208	NAD(P)-binding Rossmann-fold superfamily protein, putative	PWY-3861:mannitol degradation II|PWY66-389:phytol degradation|PWY66-21:ethanol degradation II|PWY-6333:acetaldehyde biosynthesis I|PWY-6577:farnesylcysteine salvage pathway|PWY-5410:traumatin and (<i>Z</i>)-3-hexen-1-yl acetate biosynthesis|PWY-5829:geraniol and geranial biosynthesis|PWY-5486:pyruvate fermentation to ethanol II|PWY-6786:detoxification of reactive carbonyls in chloroplasts
2.2	2							Spo01637	49403077	49404480	IPR018619 Hyccin	GO:0005886	NA	LOCATED IN: chloroplast; EXPRESSED IN: 14 plant structures; EXPRESSED DURING: 8 growth stages;	NA
2.2	2							Spo01549	49409266	49417734	IPR000246 Peptidase T2, asparaginase 2;IPR029055 Nucleophile aminohydrolases, N-terminal	GO:0033345|GO:0051604|GO:0004298	EC:3.4.25.0	Isoaspartyl peptidase/L-asparaginase	ASPARAGINE-DEG1-PWY:asparagine degradation I
2.2	2							Spo01638	49417800	49421838	IPR020630 Tetrahydrofolate dehydrogenase/cyclohydrolase, catalytic domain;IPR000672 Tetrahydrofolate dehydrogenase/cyclohydrolase;IPR016040 NAD(P)-binding domain;IPR020631 Tetrahydrofolate dehydrogenase/cyclohydrolase, NAD(P)-binding domain;IPR020867 Tetrahydrofolate dehydrogenase/cyclohydrolase, conserved site	GO:0005829|GO:0055114|GO:0004488|GO:0009396|GO:0004477|GO:0035999|GO:0009853|GO:0009507|GO:0046487	EC:1.5.1.5|EC:3.5.4.9	Methylenetetrahydrofolate dehydrogenase, putative (3.5.4.9)	PWY-1722:formaldehyde oxidation V (tetrahydrofolate pathway)|PWY-2201:folate transformations I|PWY-3841:folate transformations II|PWY-6613:tetrahydrofolate salvage from 5,10-methenyltetrahydrofolate
3.1	3	42939848	42945383	12	5.535	0.00028
3.2	3	44947407	44947437	13	0.03	8.05075
3.3	3	47715823	47747386	27	31.563	2.69194		Spo06323	47715625	47717628	IPR000225 Armadillo;IPR016024 Armadillo-type fold;IPR011989 Armadillo-like helical	GO:0016020|GO:0006810|GO:0005515	NA	Armadillo repeat only 2	NA
3.3	3							Spo06312	47743998	47746226	IPR027417 P-loop containing nucleoside triphosphate hydrolase;IPR000795 Elongation factor, GTP-binding domain;IPR021825 Protein of unknown function DUF3411, plant	GO:0003746|GO:0005525|GO:0003924|GO:0005840|GO:0006448	NA	Elongation factor 2	NA
3.4	3	49633390	49639104	16	5.714	7.17897		Spo11251	49632443	49638025	IPR011992 EF-hand domain pair;IPR000261 EPS15 homology (EH);IPR002048 EF-hand domain	GO:0005515|GO:0005509	NA	Calcium-binding EF hand family protein	NA
3.4	3							Spo11252	49638044	49638952	NA	NA	NA	Unknown protein	NA
3.4	3							Spo11253	49638978	49640109	IPR000261 EPS15 homology (EH);IPR011992 EF-hand domain pair;IPR018247 EF-Hand 1, calcium-binding site;IPR002048 EF-hand domain	GO:0060151|GO:0051646|GO:0030048|GO:0051645|GO:0005509|GO:0005886|GO:0005515	NA	Calcium-binding EF hand family protein	NA
3.5	3	52127066	52127085	10	0.019	4.8316		Spo21534	52125997	52129189	NA	GO:0005794|GO:0016757	NA	alpha 1,4-glycosyltransferase family protein	NA
3.6	3	64263400	64289424	12	26.024	7.61429		Spo04813	64257971	64269481	IPR000209 Peptidase S8/S53 domain;IPR010259 Peptidase S8 propeptide/proteinase inhibitor I9;IPR023827 Peptidase S8, subtilisin, Asp-active site;IPR015500 Peptidase S8, subtilisin-related;IPR023828 Peptidase S8, subtilisin, Ser-active site	GO:0004252|GO:0006508	EC:3.4.21.0	Subtilisin-like serine protease	NA
3.7	3	64329902	64339621	11	9.719	0.08288
3.8	3	98092802	98118223	12	25.421	18.2035		Spo18980	98085895	98094801	NA	GO:0032774	NA	DNA-directed RNA polymerase I subunit rpa43-like protein	NA
3.8	3							Spo18975	98107679	98112102	IPR003311 AUX/IAA protein;IPR011525 Aux/IAA-ARF-dimerisation	GO:0009725|GO:0050794|GO:0006351|GO:0005634|GO:0046983	NA	Auxin response factor	NA
3.8	3							Spo18974	98112565	98118309	IPR010525 Auxin response factor;IPR015300 DNA-binding pseudobarrel domain	GO:0009725|GO:0005634|GO:0003677	NA	Auxin response factor	NA
3.9	3	98111722	98118223	11	6.501	11.4089		Spo18974	98112565	98118309	IPR010525 Auxin response factor;IPR015300 DNA-binding pseudobarrel domain	GO:0009725|GO:0005634|GO:0003677	NA	Auxin response factor	NA
4.1	4	37572536	37572740	12	0.204	2.3768
5.1	5	2812557	2856559	15	44.002	4.47152		Spo02370	2807758	2813850	IPR002023 NADH-quinone oxidoreductase subunit E-like;IPR012336 Thioredoxin-like fold;IPR001854 Ribosomal protein L29	GO:0006979|GO:0006511|GO:0008270|GO:0051537|GO:0008137|GO:0005747|GO:0051788|GO:0080129|GO:0009853|GO:0005840|GO:0003735|GO:0006412|GO:0006120|GO:0006744|GO:0006814|GO:0015992|GO:0042254	EC:1.6.5.3	NADH dehydrogenase (Ubiquinone) flavoprotein 2	PWY-5083:NAD/NADH phosphorylation and dephosphorylation|PWY0-1334:NADH to cytochrome <i>bd</i> oxidase electron transfer|PWY0-1335:NADH to cytochrome <i>bo</i> oxidase electron transfer|PWY-3781:aerobic respiration (cytochrome c)
5.1	5							Spo02369	2817659	2822207	NA	NA	NA	Unknown protein	NA
5.1	5							Spo02284	2824031	2828970	IPR011598 Myc-type, basic helix-loop-helix (bHLH) domain	GO:0046983	NA	Transcription factor bHLH137 (Basic helix-loop-helix protein 137) (AtbHLH137) (bHLH 137) (Transcription factor EN 89) (bHLH transcription factor bHLH137)	NA
5.1	5							Spo02283	2831461	2837207	NA	NA	NA	Sec-independent protein translocase TatB-like protein, putative	NA
5.1	5							Spo02368	2838869	2843962	IPR011060 Ribulose-phosphate binding barrel;IPR002028 Tryptophan synthase, alpha chain;IPR013785 Aldolase-type TIM barrel;IPR018204 Tryptophan synthase, alpha chain, active site	GO:0009086|GO:0009851|GO:0004834|GO:0006730|GO:0033984|GO:0000394|GO:0000162|GO:0005737|GO:0006571|GO:0009094	EC:4.2.1.20|EC:4.1.2.8	Tryptophan synthase alpha chain (4.2.1.20) (Indole synthase) (Indole-3-glycerol-phosphate lyase) (4.1.2.8)	COMPLETE-ARO-PWY:superpathway of phenylalanine, tyrosine, and tryptophan biosynthesis|TRPSYN-PWY:tryptophan biosynthesis
5.1	5							Spo02282	2844196	2848672	IPR008218 ATPase, V1 complex, subunit F;IPR005772 ATPase, V1 complex, subunit F, eukaryotic	GO:0005774|GO:0046961|GO:0015991|GO:0033180|GO:0005794|GO:0005886|GO:0006119	NA	V-type proton ATPase subunit F	PWY-7229:superpathway of adenosine nucleotides <i>de novo</i> biosynthesis I|PWY-841:superpathway of purine nucleotides <i>de novo</i> biosynthesis I|PWY-7219:adenosine ribonucleotides <i>de novo</i> biosynthesis
5.1	5							Spo02281	2853229	2866751	IPR000182 GNAT domain;IPR018359 Bromodomain, conserved site;IPR016181 Acyl-CoA N-acyltransferase;IPR001487 Bromodomain	GO:0009908|GO:0045893|GO:0010484|GO:0016579|GO:0000123|GO:0009410|GO:0016571|GO:0010388|GO:0009640|GO:0010015|GO:0016567|GO:0003677|GO:0043966|GO:0043687|GO:0005515	NA	Histone acetyltransferase gcn5, putative (2.3.1.48)	NA
5.2	5	15307181	15329358	12	22.177	3.79875		Spo05715	15304479	15309085	IPR000644 CBS domain;IPR001807 Chloride channel, voltage gated;IPR014743 Chloride channel, core;IPR002251 Chloride channel ClC-plant	GO:0005247|GO:0034220|GO:0044070|GO:0016021|GO:0006821	NA	Chloride channel protein	NA
5.2	5							Spo05716	15318517	15322033	IPR013761 Sterile alpha motif/pointed domain;IPR001660 Sterile alpha motif domain;IPR011510 Sterile alpha motif, type 2	GO:0005515	NA	Sterile alpha motif (SAM) domain-containing protein	NA
5.2	5							Spo05681	15322436	15324948	IPR003340 B3 DNA binding domain;IPR015300 DNA-binding pseudobarrel domain	GO:0006351|GO:0003677	NA	B3 domain-containing protein	NA
5.3	5	68504962	68505353	14	0.391	1.01373		Spo18536	68504634	68506899	IPR000642 Peptidase M41	GO:0009086|GO:0046872|GO:0006508|GO:0004046|GO:0000394|GO:0005773|GO:0019344|GO:0005783|GO:0005794|GO:0005524|GO:0004222|GO:0000051	EC:3.5.1.14	Aminoacylase-1 (3.5.1.14) (N-acyl-L-amino-acid amidohydrolase)	NA
6.1	6	10990114	10995636	11	5.522	3.40095
6.2	6	16607874	16608048	10	0.174	6.75217
S. turkestanica: Q2 vs. Q3 groups
2.1	2	9388527	9388721	11	0.194	0.1601
3.1	3	1039703	1074601	25	34.898	0.00472		Spo12908	1037102	1039775	NA	GO:0043531	NA	Disease resistance protein	NA
3.1	3							Spo12909	1045810	1046289	IPR000058 Zinc finger, AN1-type;IPR002653 Zinc finger, A20-type	GO:0008270|GO:0003677	NA	Zinc finger A20 and AN1 domain-containing stress-associated protein 3, putative	NA
3.1	3							Spo12910	1047808	1054143	IPR015422 Pyridoxal phosphate-dependent transferase, major region, subdomain 2;IPR015421 Pyridoxal phosphate-dependent transferase, major region, subdomain 1;IPR004839 Aminotransferase, class I/classII;IPR015424 Pyridoxal phosphate-dependent transferase;IPR004838 Aminotransferases, class-I, pyridoxal-phosphate-binding site	GO:0008793|GO:0009693|GO:0030170|GO:0042218|GO:0004069|GO:0016847|GO:0000162|GO:0006571|GO:0009094|GO:0009821|GO:0006107|GO:0006522|GO:0006525|GO:0006531|GO:0006534|GO:0006536|GO:0006560|GO:0015976|GO:0006519	EC:2.6.1.57|EC:2.6.1.1|EC:4.4.1.14	1-aminocyclopropane-1-carboxylate synthase	MALATE-ASPARTATE-SHUTTLE-PWY:aspartate degradation II|ASPARTATE-DEG1-PWY:aspartate degradation I|COMPLETE-ARO-PWY:superpathway of phenylalanine, tyrosine, and tryptophan biosynthesis|THRESYN-PWY:threonine biosynthesis|PHESYN:phenylalanine biosynthesis I|TYRSYN:tyrosine biosynthesis I|PWY-7270:Yang cycle|PWY-3001:isoleucine biosynthesis I|ASPARTATESYN-PWY:aspartate biosynthesis|PWY-5886:4-hydroxyp…
3.1	3							Spo12805	1048957	1050385	NA	NA	NA	Hydroxyproline-rich glycoprotein	NA
3.1	3							Spo12806	1059902	1067228	IPR026892 Glycoside hydrolase family 3;IPR002772 Glycoside hydrolase family 3 C-terminal domain;IPR001764 Glycoside hydrolase, family 3, N-terminal;IPR026891 Fibronectin type III-like domain;IPR017853 Glycoside hydrolase superfamily	GO:0005975|GO:0004553	EC:3.2.1.0	Unknown protein	NA
3.1	3							Spo12911	1073650	1077986	IPR023150 Double Clp-N motif;IPR004176 Clp, N-terminal	GO:0019538|GO:0009579|GO:0009941|GO:0009570	NA	ATP-dependent clp protease ATP binding subunit	NA
3.2	3	47652733	47654950	11	2.217	0.01379		Spo06310	47651166	47656019	NA	NA	NA	Unknown protein	NA
3.3	3	52127066	52127085	10	0.019	19.9977		Spo21534	52125997	52129189	NA	GO:0005794|GO:0016757	NA	alpha 1,4-glycosyltransferase family protein	NA
5.1	5	10484169	10484224	12	0.055	5.23574
5.2	5	67709289	67711500	19	2.211	0.92735		Spo18550	67709278	67736687	NA	NA	NA	Unknown protein	NA
6.1	6	16823978	16824878	11	0.9	0.49522		Spo25529	16819937	16828336	IPR027417 P-loop containing nucleoside triphosphate hydrolase;IPR012349 FMN-binding split barrel;IPR006073 GTP binding domain	GO:0005773|GO:0016491|GO:0010181|GO:0006661|GO:0055114|GO:0005525	NA	Obg-like ATPase 1	NA
